# Supplementary material for: A Novel Method Based on Hydrodynamic Cavitation for Improving Nitric Oxide Removal Performance of NaClO2
Source: Int J Environ Res Public Health. 2023 Feb 19;20(4):3684. doi: 10.3390/ijerph20043684 (PMC9959747; doi:10.3390/ijerph20043684)
Supplement: Supplementary file 1 [file ijerph-20-03684-s001.zip]

Archive with 1 entries (1 files):
- ijerph-2215427-supplementary.pdf
